# Supplementary material for: Mapping Gastroesophageal Reflux Disease and Coronary Artery Disease: A Comprehensive Analysis of Multivariable Mendelian Randomization and Shared Genetic Etiology
Source: Clin Cardiol. 2025 Oct 21;48(10):e70213. doi: 10.1002/clc.70213 (PMC12538509; doi:10.1002/clc.70213)
Supplement: Supplementary file 2 — Supplement Table 1: Instrumental variables of GRED. Supplement Table 2: Instrumental variables of CAD. Supplement Table 3: Sensitivity analysis of bidirectional MR results of CAD and GRED Supplement. Table 4: Mediating effects of metabolic risk factors on the causal role of GERD in CAD. Supplement Table 5: Sensitivity analysis of MVMR results of coronary artery disease. Supplement Table 6: Significant pleiotropic SNPs identified by cross‐trait meta‐analyses. Supplement Table 7: Shared SNPs was analyze using LDlink between GERD and CAD. Supplement Table 8: Identification of local genetic correlations using ρ‐HESS. [file CLC-48-e70213-s001.xlsx]

## Sheet: Table description
Supplement Tables	Description
Supplement Table 1	Instrumental variables of GRED
Supplement Table 2	Instrumental variables of CAD
Supplement Table 3	Sensitivity analysis of bidirectional MR results of CAD and GRED
Supplement Table 4	Mediating effects of metabolic risk factors on the causal role of GERD in CAD
Supplement Table 5	Sensitivity analysis of MVMR results of coronary artery disease
Supplement Table 6	Significant pleiotropic SNPs identified by cross-trait meta-analyses
Supplement Table 7	Shared SNPs was analyze using LDlink between GERD and CAD
Supplement Table 8	Identification of local genetic correlations using ρ-HESS

## Sheet: ST1
Supplement Table 1. Instrumental variables of GRED.
SNP	CHR	BP	A1	A2	beta	se	pval	eaf	samplesize
rs569356	1	29136686	G	A	-0.037919	0.00690971	4.07005e-08	0.140835	602604
rs7541875	1	190957589	G	A	0.0273972	0.00484976	1.61213e-08	0.426069	602604
rs2782641	1	44013355	A	G	0.0270882	0.00494583	4.32643e-08	0.612669	602604
rs2815749	1	72814783	G	A	0.0388767	0.0060216	1.07359e-10	0.800974	602604
rs3766823	1	32197257	A	G	0.0393599	0.00638545	7.09316e-10	0.171467	602604
rs1937450	1	66478840	G	T	0.0315845	0.00484484	7.06806e-11	0.537739	602604
rs17379561	1	98340139	T	A	0.0530714	0.00686573	1.07622e-14	0.144391	602604
rs7527682	1	189172684	G	A	-0.026684	0.00482174	3.12831e-08	0.53725	602604
rs903678	1	201809918	A	G	0.0277378	0.00508463	4.89091e-08	0.339412	602604
rs6711584	2	104421692	A	G	0.0322545	0.00483974	2.65583e-11	0.452019	602604
rs13409451	2	144257639	G	A	-0.0277081	0.00493183	1.92943e-08	0.392403	602604
rs4300861	2	22549441	T	C	0.0307132	0.00494886	5.431e-10	0.38208	602604
rs12997558	2	41704580	A	G	0.0278184	0.00502214	3.03941e-08	0.358751	602604
rs6722661	2	100806588	A	G	-0.0322543	0.00500354	1.14623e-10	0.364669	602604
rs1596747	2	193802478	G	A	0.0310869	0.00480742	1.00344e-10	0.494136	602604
rs7600261	2	212622818	T	C	0.0338034	0.00522051	9.47327e-11	0.306391	602604
rs1011407	2	60665768	G	A	-0.0420618	0.00735917	1.09343e-08	0.121628	602604
rs2358016	2	162007430	G	C	0.028271	0.00481025	4.17157e-09	0.498113	602604
rs6780459	3	104624105	T	A	0.0305507	0.0055211	3.13993e-08	0.746622	602604
rs2016933	3	65653157	G	C	-0.0310253	0.00542057	1.04275e-08	0.730053	602604
rs7612999	3	35678337	A	G	0.0305231	0.00559546	4.89824e-08	0.245338	602604
rs2240326	3	50128386	A	G	-0.0471681	0.00481335	1.13214e-22	0.473775	602604
rs7675588	4	80734978	A	C	-0.0335228	0.00595438	1.80264e-08	0.794635	602604
rs7685686	4	3207142	G	A	-0.0279222	0.00489191	1.14427e-08	0.422353	602604
rs13107325	4	103188709	T	C	0.0701443	0.00918312	2.19938e-14	0.074445	602604
rs2164300	4	67813017	T	C	-0.0264751	0.00482677	4.13352e-08	0.523279	602604
rs1510719	4	140938116	C	T	-0.0388844	0.00494701	3.83619e-15	0.383439	602604
rs10010963	4	159839313	T	C	-0.0269803	0.00494665	4.91779e-08	0.616433	602604
rs1592757	5	103889998	C	G	0.0311051	0.00502465	5.9975e-10	0.355772	602604
rs11953061	5	120144025	T	C	0.0281599	0.00508694	3.09949e-08	0.338908	602604
rs329122	5	133864599	A	G	-0.0289529	0.00488358	3.05485e-09	0.419631	602604
rs2744961	6	34655000	T	C	0.0292007	0.00501549	5.81126e-09	0.358437	602604
rs12204714	6	152235339	T	C	-0.028817	0.00499422	7.9241e-09	0.632223	602604
rs9396740	6	17023108	A	G	-0.031493	0.0055587	1.46562e-08	0.248794	602604
rs9372625	6	98344031	A	G	-0.037727	0.0049537	2.61818e-14	0.383042	602604
rs2145318	6	26496603	A	T	0.0353431	0.0048106	2.02815e-13	0.486642	602604
rs3828917	6	31465917	T	G	0.0671113	0.0120054	2.26945e-08	0.041826	602604
rs9373363	6	143150043	G	A	-0.0326836	0.00555966	4.13457e-09	0.253631	602604
rs4713692	6	33807638	T	C	-0.0276128	0.00498634	3.06507e-08	0.367808	602604
rs11762636	7	2061111	A	C	-0.0514827	0.00625598	1.88235e-16	0.180282	602604
rs2043539	7	12253880	A	G	0.0272058	0.00486485	2.24042e-08	0.41866	602604
rs2396133	7	109197067	G	A	0.0293547	0.00481787	1.10889e-09	0.475329	602604
rs2106353	7	126506598	T	G	0.0367491	0.00572505	1.37177e-10	0.231451	602604
rs2396766	7	114318071	A	G	0.0322057	0.00481878	2.33507e-11	0.47308	602604
rs215614	7	32347335	A	G	-0.0328541	0.00497715	4.08413e-11	0.629725	602604
rs903959	8	142630782	A	T	0.0291631	0.00491608	2.9893e-09	0.399262	602604
rs3863241	8	73890335	T	C	0.0324982	0.00481521	1.48799e-11	0.52696	602604
rs7032155	9	122672771	A	C	0.02775	0.00491358	1.62686e-08	0.59185	602604
rs4382592	9	134870755	G	T	-0.0302679	0.00525091	8.19917e-09	0.699524	602604
rs3793577	9	23737627	G	A	0.0270309	0.00484976	2.49436e-08	0.538279	602604
rs12357321	10	21790476	A	G	0.0317159	0.00523077	1.33325e-09	0.311087	602604
rs1021363	10	106610839	G	A	-0.031217	0.00502204	5.09976e-10	0.641992	602604
rs761777	10	134938075	G	A	0.0345341	0.00554469	4.71455e-10	0.254034	602604
rs10837002	11	38565727	G	C	0.0276491	0.00503665	4.02893e-08	0.35122	602604
rs2734839	11	113286490	T	C	-0.0283478	0.00492778	8.78537e-09	0.606693	602604
rs7942368	11	76465362	T	C	-0.0339683	0.00591917	9.54135e-09	0.214659	602604
rs773109	12	56374695	A	G	-0.0380572	0.00510213	8.71365e-14	0.335269	602604
rs324769	12	83969240	T	C	-0.0267699	0.00483328	3.04775e-08	0.449179	602604
rs1479405	12	15387519	T	C	0.0314843	0.0051514	9.85213e-10	0.3217	602604
rs1716171	12	123716376	T	C	0.0383981	0.00590382	7.82528e-11	0.790024	602604
rs9542729	13	31833578	G	C	-0.0363194	0.00599914	1.41205e-09	0.20244	602604
rs1334297	13	58335375	A	G	-0.0387984	0.00545512	1.1413e-12	0.734249	602604
rs9529055	13	66957533	A	G	0.0266604	0.00481637	3.10549e-08	0.475633	602604
rs9517313	13	99105892	C	G	0.0331144	0.00494054	2.04786e-11	0.383217	602604
rs942065	14	94032065	A	G	0.0307384	0.00500925	8.44559e-10	0.634045	602604
rs10133111	14	103377321	A	G	0.0417875	0.00650789	1.35338e-10	0.162996	602604
rs957345	14	75276079	G	C	0.0290528	0.00482393	1.71597e-09	0.540235	602604
rs9940128	16	53800754	A	G	0.0332513	0.00486305	8.05749e-12	0.421755	602604
rs12598916	16	60658751	G	C	-0.0332614	0.00539171	6.8729e-10	0.274798	602604
rs7206608	16	82872628	G	C	0.0291541	0.005145	1.45761e-08	0.322927	602604
rs12453010	17	50316131	T	C	0.0296967	0.00493315	1.74606e-09	0.394803	602604
rs7241572	18	77580712	A	G	0.0365511	0.00597464	9.49336e-10	0.209101	602604
rs1431196	18	50832102	G	A	0.0324197	0.00486448	2.65461e-11	0.428432	602604
rs12967855	18	35138245	G	A	-0.0365451	0.00513354	1.08793e-12	0.670435	602604
rs9636202	19	18449238	A	G	-0.035044	0.00547191	1.51022e-10	0.26663	602604
rs2023878	19	18834124	T	C	-0.0362846	0.00611913	3.03501e-09	0.192377	602604
rs1883842	20	41223062	G	T	0.0308332	0.00536826	9.26766e-09	0.279255	602604
rs2834005	21	34291708	C	T	0.0296997	0.0051734	9.42041e-09	0.315	602604
rs2838771	21	46501576	C	G	-0.0280984	0.00506571	2.90964e-08	0.646721	602604
rs9615905	22	48875699	T	C	0.0275657	0.0048378	1.21233e-08	0.458193	602604

## Sheet: ST2
Supplement Table 2 Instrumental variables of CAD.
SNP	CHR	BP	A1	A2	beta	se	pval	eaf	samplesize
rs9970807	1	56965664	T	C	-0.12575	0.016695	5.00035e-14	0.084903	184305
rs7528419	1	109817192	G	A	-0.11453	0.011482	1.97015e-23	0.21418	184305
rs6689306	1	154395946	G	A	-0.056012	0.0094061	2.59998e-09	0.552455	184305
rs67180937	1	222823743	G	T	0.078807	0.0110551	1.00995e-12	0.663052	184305
rs7568458	2	85788175	A	T	0.059618	0.0095093	3.62001e-10	0.448518	184305
rs515135	2	21286057	C	T	0.067499	0.0121924	3.09001e-08	0.791985	184305
rs17678683	2	145286559	G	T	0.098786	0.0166548	2.99999e-09	0.087681	184305
rs115654617	2	203893999	A	C	0.137846	0.0158314	3.12033e-18	0.106962	184305
rs16986953	2	19942473	A	G	0.08516	0.0150265	1.45001e-08	0.104706	184305
rs1199338	3	138087467	C	A	0.073596	0.0124987	3.89996e-09	0.161866	184305
rs4593108	4	148281001	G	C	-0.07083	0.0115558	8.82003e-10	0.204651	184305
rs17087335	4	57838583	T	G	0.060764	0.0111159	4.58997e-08	0.214637	184305
rs10080815	6	160687412	G	T	0.246627	0.0308579	1.33015e-15	0.027558	184305
rs55730499	6	161005610	T	C	0.316641	0.0242403	5.39014e-39	0.056243	184305
rs56336142	6	39134099	C	T	-0.066813	0.0118763	1.84999e-08	0.192738	184305
rs12202017	6	134173151	G	A	-0.066813	0.0099612	1.98016e-11	0.300047	184305
rs9349379	6	12903957	G	A	0.131836	0.0096527	1.81009e-42	0.431606	184305
rs11556924	7	129663496	T	C	-0.072569	0.0110605	5.33949e-11	0.313325	184305
rs2107595	7	19049388	A	G	0.073415	0.0112951	8.05008e-11	0.20047	184305
rs3918226	7	150690176	T	C	0.133315	0.0221275	1.69001e-09	0.064515	184305
rs2519093	9	136141870	T	C	0.079704	0.0117524	1.18987e-11	0.190872	184305
rs2891168	9	22098619	G	A	0.193401	0.0091877	2.28981e-98	0.488668	184305
rs1870634	10	44480811	G	T	0.075878	0.0097113	5.55009e-15	0.637485	184305
rs11191416	10	104604916	G	T	-0.079249	0.0135252	4.64997e-09	0.12747	184305
rs2487928	10	30323892	A	G	0.062633	0.0095049	4.40961e-11	0.418221	184305
rs1412444	10	91002927	T	C	0.066812	0.0096809	5.14991e-12	0.369131	184305
rs10840293	11	9751196	A	G	0.054714	0.009619	1.28e-08	0.549821	184305
rs2128739	11	103673277	C	A	-0.065565	0.0100568	7.05018e-11	0.676464	184305
rs2681472	12	90008959	G	A	0.074114	0.0113331	6.17021e-11	0.201306	184305
rs11065979	12	112059557	T	C	0.068556	0.0107672	1.93001e-10	0.365499	184305
rs11838776	13	111040681	A	G	0.068566	0.0107552	1.83e-10	0.263277	184305
rs10139550	14	100145710	G	C	0.05538	0.0097569	1.38e-08	0.423033	184305
rs8042271	15	89574218	A	G	-0.096711	0.0175662	3.68002e-08	0.097718	184305
rs4468572	15	79124475	C	T	0.077234	0.0095277	4.44017e-16	0.585831	184305
rs56062135	15	67455630	T	C	-0.069743	0.0118937	4.52002e-09	0.205729	184305
rs7212798	17	59013488	C	T	0.079961	0.0142216	1.88001e-08	0.146516	184305
rs663129	18	57838401	A	G	0.058163	0.0105173	3.2e-08	0.256835	184305
rs56289821	19	11188247	A	G	-0.13361	0.0170415	4.44017e-15	0.100378	184305
rs4420638	19	45422946	G	A	0.091906	0.0140977	7.06968e-11	0.166036	184305
rs28451064	21	35593827	A	G	0.127571	0.015952	1.33015e-15	0.121186	184305
rs180803	22	24658858	T	G	-0.180923	0.0283062	1.63999e-10	0.029268	184305

## Sheet: ST3
Supplement Table 4. Sensitivity analysis of bidirectional MR results of CAD and GRED.
Exposure	Outcome	method	nsnp	b	se	pval	Pleiotropy test	Heterogeneity test
GERD	CAD	IVW	75	0.257108	0.0408807	3.19071e-10	0.639	0.075
		MR Egger	75	0.147331	0.23644	0.535146
		Weighted median	75	0.3492	0.0556289	3.44458e-10
		Weighted mode	75	0.401373	0.140949	0.00569786
CAD	GERD	IVW	18	0.0212974	0.0215432	0.322865	0.954	0.002
		MR Egger	18	0.024385	0.0569043	0.673981
		Weighted median	18	0.045032	0.0205764	0.0286314
		Weighted mode	18	0.0361694	0.0201692	0.090735

## Sheet: ST4
Supplement Table 5. Mediating effects of metabolic risk factors on the causal role of GERD in CAD
Exprosure	Mediator	Outcome	intermediary effect	direct effect	Total effect	IE_div_TE	pval
GERD	BMI	CAD	0.0528767	0.204231	0.257108	0.20566	1.32378e-12
	SBP		0.0186497	0.238458	0.257108	0.0725365	0.00274174

## Sheet: ST5
Supplement Table 3. Sensitivity analysis of MVMR results of CAD.
Exposure	Outcome	Method	nSNPs	beta	se	p-value	Pleiotropy test	Heterogeneity test
GERD	CAD	IVW	354	0.215302	0.102141	0.0350407	0.14	6.60833e-74
HbA1c			354	0.396221	0.24408	0.10452
LDLC			354	0.421818	0.100104	2.51119e-05
SBP			354	0.026199	0.00532449	8.63401e-07
BMI			354	0.294729	0.0982413	0.00269931
GERD	CAD	MR Egger	354	0.321167	0.124698	0.0100076
HbA1c			354	0.393207	0.243679	0.106608
LDLC			354	0.432925	0.100219	1.56186e-05
SBP			354	0.0270394	0.00534601	4.23949e-07
BMI			354	0.338473	0.102462	0.000955245
GERD	CAD	MR lasso	354	0.130059	0.0630374	0.0390938
HbA1c			354	0.140039	0.148579	0.345924
LDLC			354	0.456422	0.0761565	2.05732e-09
SBP			354	0.0338825	0.00349676	3.33555e-22
BMI			354	0.389008	0.0609941	1.79659e-10
GERD	CAD	Weighted median	354	0.0600696	0.0874731	0.492259
HbA1c			354	0.311993	0.204844	0.12774
LDLC			354	0.190565	0.130798	0.145131
SBP			354	0.0236612	0.00534663	9.6241e-06
BMI			354	0.309243	0.0867427	0.000363765

## Sheet: ST6
Supplement Table 6. Significant pleiotropic SNPs identified by cross-trait meta-analyses.
SNP	CHR	BP	A1	A2	mtag_beta_CAD	mtag_pval_CAD	mtag_beta_GERD	mtag_pval_GERD	p_Shet
rs10049087	3	50123417	G	A	-0.017122	1.73248e-10	-0.0593986	6.4391e-29	4.74536e-24
rs1061474	3	50144951	C	T	-0.0165496	1.6532e-09	-0.0552389	5.45874e-25	1.35389e-20
rs1062633	3	49924940	C	T	0.0186889	3.91133e-12	0.0589693	1.69414e-28	3.4081e-23
rs10640	3	49454277	A	G	-0.02099	1.12128e-12	-0.0551539	1.50454e-21	1.36123e-16
rs10738610	9	22123766	C	A	0.0536717	1.95419e-89	0.0316353	2.79689e-09	1.87838e-106
rs10757278	9	22124477	G	A	0.0527439	2.31616e-86	0.030346	1.19094e-08	2.47618e-103
rs11130213	3	49712297	T	C	-0.020815	2.96455e-12	-0.0557096	1.95506e-21	1.39827e-16
rs11130228	3	50003246	T	C	0.0160495	2.34699e-09	0.0575968	3.13707e-27	8.93711e-23
rs11130233	3	50018585	G	T	0.0162831	1.43178e-09	0.0577145	2.46579e-27	8.2384e-23
rs1138536	3	50153356	C	T	-0.0165497	1.65608e-09	-0.0553714	4.20497e-25	1.05614e-20
rs11706370	3	49441091	A	G	-0.0207258	2.20358e-12	-0.0549894	1.98511e-21	1.51457e-16
rs11709525	3	49690496	T	C	-0.0206014	7.38643e-12	-0.0555742	2.81353e-21	1.59507e-16
rs11709573	3	49956628	T	C	0.0178577	1.43721e-10	0.0549084	1.27541e-24	5.89859e-20
rs11710798	3	48570686	C	A	-0.0261206	1.31594e-09	-0.0587138	1.00891e-11	2.55131e-08
rs11713193	3	49924424	A	G	0.0180965	1.94039e-11	0.0586499	2.91812e-28	3.69949e-23
rs11715915	3	49455330	T	C	-0.0209724	1.20188e-12	-0.0551849	1.43014e-21	1.27982e-16
rs11718165	3	49696797	G	A	-0.020985	2.72269e-12	-0.055782	1.73762e-21	1.27845e-16
rs11764337	7	1892309	T	C	-0.0182012	2.69945e-08	-0.0603878	1.8785e-18	9.38472e-15
rs12496973	3	50002245	C	T	0.0160556	2.3146e-09	0.057583	3.22669e-27	9.21984e-23
rs13085791	3	49721798	A	C	-0.0205374	5.57535e-12	-0.0555754	2.46868e-21	1.50664e-16
rs1333048	9	22125347	C	A	0.0527172	2.25535e-86	0.0299777	1.73018e-08	1.25834e-103
rs17657664	3	50032008	G	T	0.0159976	6.69865e-09	0.0539929	5.12404e-24	7.61091e-20
rs17657688	3	50033228	C	T	0.0154745	1.94301e-08	0.0536987	8.95207e-24	9.47117e-20
rs1800668	3	49395757	A	G	-0.020872	1.67791e-12	-0.054996	1.97378e-21	1.59955e-16
rs1801143	3	49570200	T	C	-0.0204384	4.28285e-12	-0.0540214	1.11168e-20	6.37354e-16
rs1873625	3	49666964	A	C	-0.0211275	1.47872e-12	-0.0564489	2.83933e-22	2.76254e-17
rs1962412	17	46970259	C	T	0.0190052	3.94823e-11	0.0373122	1.19948e-10	1.78902e-08
rs1987628	3	49399259	A	G	-0.0208769	1.65681e-12	-0.0550212	1.88896e-21	1.54051e-16
rs2008877	3	50162291	G	T	-0.0168357	3.38416e-10	-0.059251	9.06383e-29	5.39898e-24
rs2013208	3	50129399	T	C	-0.0168977	3.11455e-10	-0.0593542	7.21406e-29	4.45012e-24
rs205262	6	34563164	G	A	0.0165127	4.46139e-08	0.0452888	4.56965e-14	9.66668e-11
rs2230590	3	49936102	C	T	0.0187919	2.98787e-12	0.0588608	2.04387e-28	4.36582e-23
rs2234391	3	49842625	G	A	0.0177546	4.20873e-11	0.057068	7.52359e-27	6.47414e-22
rs2240326	3	50128386	A	G	-0.0169716	2.49355e-10	-0.0593875	6.60869e-29	4.37135e-24
rs2240327	3	50113034	G	A	-0.0170131	2.27287e-10	-0.0593414	7.32827e-29	4.95768e-24
rs2245365	3	50097319	A	C	-0.0172799	1.13166e-10	-0.0583079	7.22977e-28	5.35542e-23
rs2247510	3	50126215	A	C	-0.0158829	6.81652e-09	-0.054806	1.26848e-24	2.00418e-20
rs2252833	3	50004209	A	G	0.0159641	2.86768e-09	0.0575832	3.21238e-27	8.60282e-23
rs2271960	3	49878078	C	T	0.0177907	4.04092e-11	0.0576262	2.45079e-27	2.26777e-22
rs2271961	3	49878113	C	T	0.018051	2.03952e-11	0.0577128	2.04728e-27	2.30231e-22
rs2352974	3	49890613	T	C	0.0176922	5.56234e-11	0.0568991	1.64365e-26	1.25913e-21
rs2352984	3	49948728	C	T	0.0171069	7.34562e-10	0.0544998	2.79755e-24	7.98505e-20
rs2353579	3	50027774	T	C	0.0162537	1.46937e-09	0.0576872	2.64933e-27	8.75464e-23
rs2526748	3	50080439	G	A	-0.0168396	3.34863e-10	-0.0580112	1.32728e-27	6.99717e-23
rs2526754	3	50125996	A	G	-0.016673	5.22332e-10	-0.0589738	1.56459e-28	7.99308e-24
rs2624819	3	50010571	T	G	0.0155691	1.60511e-08	0.0537369	8.63978e-24	9.68908e-20
rs2624822	3	50107219	C	T	-0.0155117	1.33813e-08	-0.0538829	6.29174e-24	7.55817e-20
rs2624824	3	50088266	C	T	-0.0165868	6.3939e-10	-0.0591818	1.01497e-28	4.97442e-24
rs2624826	3	50155468	G	T	-0.0165062	1.82606e-09	-0.0551568	6.40894e-25	1.53276e-20
rs2624843	3	49997963	A	G	0.0163355	1.22136e-09	0.0577233	2.4138e-27	8.46486e-23
rs2624853	3	50128893	G	A	-0.0167718	4.13914e-10	-0.0591296	1.13761e-28	6.31832e-24
rs2681780	3	49897830	T	C	0.0193618	6.9474e-13	0.0595772	4.8517e-29	1.65118e-23
rs2681781	3	49898273	G	A	0.0195109	4.65066e-13	0.0595948	4.65042e-29	1.75926e-23
rs2777888	3	49898000	G	A	0.0187839	2.7183e-12	0.059087	1.36384e-28	3.05999e-23
rs2856237	3	50158774	G	A	-0.0159846	5.49165e-09	-0.0549399	9.80554e-25	1.67098e-20
rs2856238	3	50158191	C	T	-0.0160112	5.18713e-09	-0.0549057	1.04672e-24	1.80815e-20
rs2883057	3	49998282	T	C	0.0165867	6.60031e-10	0.0579743	1.45046e-27	6.24698e-23
rs2883059	3	49902160	C	T	0.017852	1.43385e-10	0.0558104	2.56618e-25	1.30224e-20
rs2891168	9	22098619	G	A	0.0541044	7.88696e-91	0.0313619	3.74361e-09	1.44385e-108
rs3172494	3	48731487	T	G	-0.0258537	1.67815e-10	-0.0611842	1.50127e-12	6.74396e-09
rs3197999	3	49721532	A	G	-0.020002	3.118e-11	-0.0564423	1.23833e-21	5.37496e-17
rs3774734	3	50108792	A	C	-0.0160453	4.40629e-09	-0.0540788	4.31628e-24	7.29515e-20
rs3796386	3	49899795	A	G	0.0177828	1.73502e-10	0.0556686	3.38445e-25	1.60635e-20
rs3811697	3	49590770	T	C	-0.0206292	2.60553e-12	-0.0551381	1.22229e-21	9.34447e-17
rs3811699	3	49396360	C	T	-0.0208813	1.49665e-12	-0.0550369	1.83534e-21	1.53399e-16
rs4283605	3	49678651	G	A	-0.0208628	3.2962e-12	-0.0558338	1.57897e-21	1.12203e-16
rs4625	3	49572140	G	A	-0.0208184	1.62698e-12	-0.0541179	8.51135e-21	6.15466e-16
rs4643373	17	47123423	C	T	-0.0201822	3.43724e-11	-0.0365621	3.37077e-10	1.22252e-08
rs4688689	3	50035542	T	C	0.0160561	2.25846e-09	0.0578338	1.93166e-27	5.68593e-23
rs4688690	3	50022292	A	G	0.0163617	1.11672e-09	0.0579656	1.47983e-27	5.44858e-23
rs4688753	3	50074773	G	A	-0.0153681	1.7826e-08	-0.0537564	8.00774e-24	8.73707e-20
rs4688758	3	50028385	A	G	0.0163548	1.13637e-09	0.0578857	1.77384e-27	6.44418e-23
rs4977574	9	22098574	G	A	0.0540529	1.17188e-90	0.0316815	2.58897e-09	4.53334e-108
rs6446272	3	49463287	A	G	-0.0208694	1.42805e-12	-0.055144	1.5397e-21	1.31906e-16
rs6457792	6	34764443	G	A	0.0165618	4.49001e-08	0.0449886	6.85252e-14	1.39774e-10
rs6457796	6	34828553	C	T	0.016431	4.71971e-08	0.0449423	6.92384e-14	1.39591e-10
rs6762477	3	50093209	A	G	-0.016114	3.78649e-09	-0.0541888	3.50385e-24	6.24944e-20
rs6765484	3	50041313	T	C	-0.0170803	1.89994e-10	-0.0584969	5.10869e-28	3.32098e-23
rs6766131	3	49538932	C	T	-0.0204987	3.71796e-12	-0.0540183	1.10831e-20	6.55306e-16
rs6770670	3	49686682	C	T	-0.0207441	4.4167e-12	-0.0554091	3.60715e-21	2.24869e-16
rs6771546	3	49968572	C	T	0.016375	1.10735e-09	0.0578334	1.9337e-27	7.05217e-23
rs6772095	3	49978069	T	C	0.0166639	5.45713e-10	0.058112	1.09586e-27	5.05644e-23
rs6774354	3	49961780	A	G	0.0170883	7.69588e-10	0.0547219	1.87483e-24	5.40014e-20
rs6779524	3	49450449	T	C	-0.0208158	1.62283e-12	-0.0551149	1.59532e-21	1.32494e-16
rs6792892	3	49995518	C	T	0.0166587	5.53154e-10	0.0581595	9.82894e-28	4.54014e-23
rs6793528	3	50100188	A	C	-0.0155141	1.33159e-08	-0.0538354	6.89264e-24	8.2566e-20
rs6802890	3	49832261	G	A	0.0171839	1.70761e-10	0.0568899	1.07586e-26	6.18448e-22
rs6803222	3	49665976	G	T	-0.021049	1.5043e-12	-0.056579	2.27184e-22	2.24078e-17
rs6809216	3	49412559	A	G	-0.0209486	1.26385e-12	-0.0550364	1.83121e-21	1.58812e-16
rs6997	3	49453834	T	C	-0.0208585	1.45728e-12	-0.0551314	1.55565e-21	1.32556e-16
rs7061	3	50114515	T	C	-0.0165259	1.73726e-09	-0.0551145	6.94085e-25	1.67695e-20
rs7430334	3	50078221	C	T	-0.0153249	2.02514e-08	-0.0535764	1.12769e-23	1.166e-19
rs7613875	3	49971514	A	C	0.016446	8.64594e-10	0.0588015	4.46366e-28	1.87004e-23
rs7615206	3	49937505	C	T	0.0175021	3.24933e-10	0.0548261	1.52791e-24	5.62726e-20
rs7621026	3	49975334	G	A	0.0163097	1.2891e-09	0.0577335	2.37391e-27	8.19807e-23
rs7621352	3	50070763	C	A	-0.0167425	4.1451e-10	-0.0580606	1.20925e-27	6.01891e-23
rs7622302	3	49547561	C	T	-0.0202822	6.69457e-12	-0.052735	8.79971e-20	3.85374e-15
rs7628058	3	50039474	A	G	0.0164466	9.11119e-10	0.0580361	1.27728e-27	5.02998e-23
rs7633271	3	49555963	C	T	-0.0205544	3.72186e-12	-0.0538874	1.37516e-20	7.98671e-16
rs7642934	3	50174848	A	G	-0.0163265	1.15193e-09	-0.0578701	1.84267e-27	6.65362e-23
rs7646366	3	49470668	A	G	-0.020832	1.70656e-12	-0.0551187	1.61186e-21	1.32321e-16
rs868891	3	49949071	G	A	0.0178221	1.53742e-10	0.0549956	1.08087e-24	4.95818e-20
rs9462027	6	34797241	A	G	0.0173849	8.69818e-09	0.0451354	6.06246e-14	1.77825e-10
rs952594	3	49908023	A	G	0.0177136	2.0093e-10	0.0558049	2.68844e-25	1.24264e-20
rs9615905	22	48875699	T	C	0.0154517	1.36749e-08	0.036548	7.72655e-12	1.28345e-08
rs962273	17	46978353	C	T	0.0187879	8.46442e-11	0.0374416	1.04729e-10	4.02697e-08
rs9811982	3	49624377	C	A	-0.0208189	1.68918e-12	-0.0555339	6.39975e-22	5.67231e-17
rs9814664	3	50078541	T	C	-0.0168935	2.92826e-10	-0.0579654	1.46172e-27	7.97286e-23
rs9814873	3	49454112	G	A	-0.0210133	1.10804e-12	-0.0551541	1.50346e-21	1.36377e-16
rs9822268	3	49719729	A	G	-0.0205905	4.91903e-12	-0.0557059	2.0059e-21	1.2805e-16
rs9827021	3	49514764	A	C	-0.0205245	3.4835e-12	-0.0541944	8.29484e-21	5.09478e-16
rs9837027	3	49597013	T	C	-0.0205747	3.00952e-12	-0.0551667	1.16524e-21	8.65987e-17
rs9837341	3	49664767	G	A	-0.0210349	1.55453e-12	-0.0566302	2.08606e-22	2.05616e-17
rs9858213	3	49731861	T	G	-0.0204017	1.35766e-11	-0.0554698	2.94477e-21	1.44955e-16
rs9858280	3	49597737	C	T	-0.0205865	2.91484e-12	-0.0552487	1.01805e-21	7.70214e-17
rs9858542	3	49701983	A	G	-0.0209674	2.84482e-12	-0.0557449	1.81192e-21	1.31556e-16
rs9861216	3	50059339	C	T	-0.0168095	3.58456e-10	-0.0579077	1.65076e-27	8.44385e-23
rs9866695	3	50069452	T	G	-0.0169639	2.41963e-10	-0.0579457	1.53444e-27	8.81988e-23
rs9875617	3	49634696	A	G	-0.0212083	6.88351e-13	-0.0553416	8.91733e-22	9.36694e-17

## Sheet: ST7
Supplement Table 7. Shared SNPs was analyze using LDlink between GERD and CAD.
rsid	trait	chr	pos	p	OR or BETA	95% CI (TEXT)	MAPPED_GENE	PUBMEDID
rs11764337	NA	NA	NA	NA	NA	NA	NA	NA
rs205262	body mass index	6	34595387	2e-09	0.027	[0.018-0.036] kg/m2 increase	ILRUN	25673413
rs205262	body mass index	6	34595387	2e-10	0.022	[0.015-0.029] kg/m2 increase	ILRUN	25673413
rs205262	smoking behavior, body mass index	6	34595387	3e-07	0.0255	[0.016-0.035] kg/m2 decrease	ILRUN	28443625
rs205262	smoking behavior, body mass index	6	34595387	3e-09	0.0223	[0.015-0.03] kg/m2 decrease	ILRUN	28443625
rs205262	body mass index	6	34595387	2e-14	0.0232534	unit decrease	ILRUN	26426971
rs205262	smoking behavior, body mass index	6	34595387	3e-09			ILRUN	28443625
rs205262	smoking behavior, body mass index	6	34595387	2e-07			ILRUN	28443625
rs205262	body mass index	6	34595387	6e-09	0.0248	[0.016-0.033] kg/m2 decrease	ILRUN	28443625
rs205262	body mass index	6	34595387	3e-07	0.0291	[0.018-0.04] kg/m2 decrease	ILRUN	28443625
rs205262	body mass index	6	34595387	2e-09	0.028	[0.018-0.038] unit increase	ILRUN	26961502
rs205262	gait measurement	6	34595387	4e-10	0.00880091	[0.006-0.0116] unit increase	ILRUN	33128006
rs205262	body mass index	6	34595387	3e-10	0.021	[0.015-0.027] kg/m2 increase	ILRUN	25673413
rs205262	body mass index	6	34595387	8e-13	0.02	[NR] unit decrease	ILRUN	30108127
rs205262	gastroesophageal reflux disease	6	34595387	1e-10	0.035	unit decrease	ILRUN	34187846
rs205262	Back pain	6	34595387	2e-12	1.04	[1.03-1.05]	ILRUN	35110524
rs2240326	NA
rs2891168	coronary artery disease	9	22098620	1e-101	1.19	[1.17-1.21]	CDKN2B-AS1	28714975
rs2891168	coronary artery disease	9	22098620	5e-204	0.189	[0.18-0.2] unit decrease	CDKN2B-AS1	29212778
rs2891168	coronary artery disease	9	22098620	4e-295	0.177893	[0.17-0.19] unit increase	CDKN2B-AS1	33020668
rs2891168	myocardial infarction	9	22098620	2e-68	1.21	[1.18-1.23]	CDKN2B-AS1	33532862
rs2891168	myocardial infarction	9	22098620	2e-141	1.21	[1.19-1.23]	CDKN2B-AS1	33532862
rs2891168	coronary artery disease	9	22098620	2e-98	1.21	[1.19- 1.24]	CDKN2B-AS1	26343387
rs2891168	myocardial infarction	9	22098620	5e-75	1.21	[1.19-1.23]	CDKN2B-AS1	26343387
rs2891168	Beta blocking agent use measurement	9	22098620	4e-18	0.0714846	[0.055-0.088] unit increase	CDKN2B-AS1	31015401
rs2891168	asthma, cardiovascular disease	9	22098620	2e-08			CDKN2B-AS1	35126453
rs2891168	myocardial infarction	9	22098620	7e-53	0.204509	[0.18-0.23] unit increase	CDKN2B-AS1	34594039
rs2891168	type 2 diabetes mellitus, major depressive disorder, coronary artery disease	9	22098620	7e-74	0.091615	[0.082-0.101] unit decrease	CDKN2B-AS1	37390107
rs2891168	myocardial infarction	9	22098620	2e-120	0.2022	[0.19-0.22] unit increase	CDKN2B-AS1	34594039
rs2891168	coronary artery disease	9	22098620	5e-278	0.84	[0.832-0.848]	CDKN2B-AS1	36474045
rs2891168	HMG CoA reductase inhibitor use measurement	9	22098620	5e-29	0.0536	[0.044-0.063] unit increase	CDKN2B-AS1	34594039
rs2891168	Peptic ulcer and gastro-oesophageal reflux disease (GORD) drug use measurement	9	22098620	3e-09	0.0315	[0.021-0.042] unit increase	CDKN2B-AS1	34594039
rs2891168	Vasodilators used in cardiac diseases use measurement	9	22098620	3e-48	0.1483	[0.13-0.17] unit increase	CDKN2B-AS1	34594039
rs2891168	coronary artery disease	9	22098620	7e-07	0.0753	[0.046-0.105] unit decrease	CDKN2B-AS1	35915156
rs3172494	household income	3	48694054	6e-13	0.0232159	[0.017-0.03] unit increase	IP6K2	31844048
rs3172494	health study participation	3	48694054	9e-09	0.96	[0.95, 0.97]	IP6K2	33563987
rs3172494	self reported educational attainment	3	48694054	9e-11	0.0231412	NR unit increase	IP6K2	27225129
rs3172494	smoking status measurement	3	48694054	3e-13	0.0291267	[0.021-0.037] unit decrease	IP6K2	30643251
rs3172494	smoking status measurement	3	48694054	1e-16	0.0140486	[0.011-0.017] unit decrease	IP6K2	30643251
rs3172494	age at first birth measurement	3	48694054	9e-19	0.1341	[0.1-0.16] unit increase	IP6K2	34211149
rs3172494	Alzheimer disease, educational attainment	3	48694054	2e-11	56.4446	z score increase	IP6K2	34743297
rs3172494	insomnia	3	48694054	2e-09	0.009	[0.007-0.011] unit decrease	IP6K2	35835914
rs3172494	smoking initiation	3	48694054	5e-26	0.0142	[0.012-0.017] unit decrease	IP6K2	36477530
rs3172494	BMI-adjusted waist circumference	3	48694054	1e-08	0.0263808	[0.017-0.035] unit increase	IP6K2	34021172
rs3172494	age at last pregnancy measurement	3	48694054	2e-11	0.173	[0.12-0.22] unit increase	IP6K2	36320039
rs4643373	coronary artery disease	17	49046061	1e-06	1.05	[1.03-1.07]	IGF2BP1	28714975
rs4643373	insomnia measurement	17	49046061	2e-10	1.042	[1.03-1.06]	IGF2BP1	30804565
rs4643373	coronary artery disease	17	49046061	4e-12	1.039	[1.028-1.05]	IGF2BP1	36474045
rs4643373	insomnia	17	49046061	4e-11	0.007	[0.005-0.009] unit increase	IGF2BP1	35835914
rs4643373	C-reactive protein measurement	17	49046061	1e-15	0.017614	[0.013-0.022] unit increase	IGF2BP1	36376304
rs9615905	gastroesophageal reflux disease	22	48479887	1e-08	0.028	unit decrease	MIR3201 - TAFA5	34187846
rs9837341	NA	NA	NA	NA	NA	NA	NA	NA

## Sheet: ST8
Supplement Table 8. Identification of local genetic correlations using ρ-HESS.
chr	start	end	num_snp	k	local_rhog	var	se	z	p	p.adjust
5	95963519	97315601	885	50	0.00032648	4.8386e-09	6.956e-05	4.6935	2.6862e-06	0.00108254
5	107264196	108633934	902	50	0.00041904	8.5147e-09	9.2275e-05	4.5412	5.5934e-06	0.00180331
7	20124908	22507629	2238	50	0.00037062	5.8539e-09	7.6511e-05	4.8441	1.2722e-06	0.000683595
11	104873284	106520894	1131	50	0.0003649	5.1915e-09	7.2052e-05	5.0644	4.0977e-07	0.000330275
17	45876022	47517400	858	50	0.00053722	1.0141e-08	0.0001007	5.3348	9.5671e-08	0.000154222
